# Supplementary material for: Clinical Introduction of Stem Cell Sparing Radiotherapy to Reduce the Risk of Xerostomia in Patients with Head and Neck Cancer
Source: Cancers (Basel). 2024 Dec 23;16(24):4283. doi: 10.3390/cancers16244283 (PMC11674908; doi:10.3390/cancers16244283)
Supplement: Supplementary file 1 [file cancers-16-04283-s001.zip]

Archive with 1 entries (1 files):
- cancers-3305862-supplementary.pdf
